# Supplementary material for: Higher entropy observed in SARS-CoV-2 genomes from the first COVID-19 wave in Pakistan
Source: PLoS One. 2021 Aug 31;16(8):e0256451. doi: 10.1371/journal.pone.0256451 (PMC8407562; doi:10.1371/journal.pone.0256451)
Supplement: S1 File — (XLSX) [file pone.0256451.s008.xlsx]

## Sheet: Sheet1
S1 File. Accession numbers of samples used for phlyogenetic analysis in Figure 1.
LC528232.1
LC528233.1
MT077125.1
MT641648.1
MT407654.1
LC542976.1
MT466071.1
NC45512.2
MT135041.1
MT461669.1
LR824288.1
MT750465.1
LR860567.1
MT470105.1
MT470112.1
MT470107.1
MT470128.1
MT470149.1
MT731468.1
MT731746.1
MT535505.1
MT535509.1
MT731292.1
MT755885.1
MT755888.1
MT755893.1
MT755895.1
MT755892.1
MT755894.1
MT755898.1
MT755897.1
MT755884.1
MT755886.1
MT755599.1
MT499203.1
MT499184.1
MT671817.1
MT671812.1
MT671813.1
LC553269.1
MN996530.1
MT385458.1
MT568640.1
MN938384.1
MT066175.1
MT079851.1
MT568641.1
MT633026.1
MT633029.1
MT633034.1
MT633039.1
MT642421.1
MT633019.1
MT633020.1
MT633046.1
MT633030.1
MT633038.1
MT633037.1
MT642420.1
MT633045.1
MT633024.1
MT633027.1
MT633028.1
MT633031.1
MT633032.1
MT633035.1
MT633036.1
MT633041.1
MT633021.1
MT633023.1
MT633033.1
MT641633.1
MT641636.1
MT642389.1
MT642416.1
MT633025.1
MT642375.1
MT039874.1
MN985325.1
MT106052.1
MT159706.2
MT159710.2
MT159711.2
MT159713.2
MT159714.2
MT184909.2
MT184912.1
MT159708.2
MT159709.2
MT159707.2
MT304482.1
MT304483.1
MN997409.1
MT159718.2
MT184908.2
MT344946.1
MT507272.1
MT459985.1
MT459986.1
MT470111.1
MT499206.1
MT534630.1
MN988668.1
MN996528.1
MT108784.1
MT114417.1
MT114418.1
MT019532.1
MT114416.1
MT506533.1
MT745670.1
MT325628.1
MT233526.1
MT568635.1
MT568639.1
MT365032.1
MT451042.1
MT568643.1
MT671811.1
MT628236.1
LR757996.1
MT291833.1
MT192759.1
MT291829.1
MT291830.1
MT291827.1
MT447157.1
MT447155.1
MT447158.1
MT447162.1
MT276597.1
LR757995.1
MT114419.1
MT039873.1
MT614525.1
MT706439.1
MT706440.1
MT706446.1
MT706448.1
MT772551.1
MT772556.1
MT772561.1
MT772550.1
MT706425.1
MT253696.1
MT253706.1
MT750047.1
MT772568.1
MT750167.1
MT750186.1
MT772453.1
MT772535.1
MT614459.1
MT614462.1
MT614470.1
MT646075.1
MT766908.1
MT772525.1
MT772526.1
MT750337.1
MT750397.1
MT750045.1
MT750160.1
MT772533.1
MT772538.1
MT772541.1
MT772527.1
MT772531.1
MT772530.1
MT750048.1
MT750058.1
MT451090.1
MT291832.1
MT703963.1
MT252700.1
MT632913.1
MT415322.1
MT457403.1
MT477885.1
MT641766.1
MW242667.1
MT459987.1
MT450957.1
MT451130.1
MT451148.1
MT641774.1
MT451135.1
MT451172.1
MT739476.1
MT641676.1
MT750339.1
MT750340.1
MT750343.1
MT750342.1
MT750344.1
MT750403.1
MT755830.1
MT755833.1
MT755900.1
MT755956.1
MT762943.1
MT762942.1
MT755834.1
MW031803.1
MW031799.1
MW031800.1
MW031801.1
MW031802.1
MT750466.1
MT750473.1
MT750479.1
MT750481.1
MT750471.1
MT750468.1
MT750476.1
MT750487.1
MT246480.1
MT704019.1
MT506650.1
MT704077.1
MT374115.1
MT757037.1
MT757122.1
MT757123.1
MT739458.1
MT757013.1
MT757018.1
MT757038.1
MT757079.1
MT757021.1
MT757022.1
MT772086.1
MT451015.1
MT451103.1
MT506565.1
MT745657.1
MT322401.1
MT704119.1
MT558648.1
MT750469.1
MT322405.1
MT479225.1
MT750477.1
MT750478.1
MT750482.1
MT450898.1
MT627423.1
MT739471.1
MT322410.1
MT450899.1
MT520315.1
MT739466.1
MT750386.1
MT750421.1
MT750455.1
MT450902.1
MT450904.1
MT739441.1
MT750463.1
MT750467.1
MT750475.1
MT755594.1
MT375474.1
MT627433.1
MT450905.1
MT739452.1
MT739475.1
MT745669.1
MT506666.1
MT585050.1
MT457402.1
MT739467.1
MT750464.1
MT750480.1
MT750486.1
MT750470.1
MT450903.1
MT742090.1
MT459849.1
MT459897.1
MT459917.1
MT611450.1
MT467237.1
MT481908.1
MT560657.1
MT467259.1
MT539164.1
MT539175.1
MT560690.1
MT560672.1
MT772252.1
MT772294.1
MT467246.1
MT520373.1
MT520341.1
MT520547.1
MT739437.1
MT757087.1
MT704066.1
MT704025.1
MT750456.1
MT750424.1
MT750420.1
MT750422.1
MT750425.1
MT750358.1
MT750415.1
MT750431.1
MT750390.1
MT750419.1
MT750423.1
MT750341.1
MT627405.1
MT632903.1
MT757081.1
MT304490.1
MT325603.1
MT344947.1
MT325577.1
MT325612.1
MT325587.1
MT325580.1
MT325585.1
MT325602.1
MT325640.1
MT325584.1
MT325586.1
MT325635.1
MT520218.1
MT450897.1
MT350244.1
MT499173.1
MT731346.1
MT642246.1
MT412279.1
MT520184.1
MT520336.1
MT520224.1
MT520262.1
MT520441.1
MT520526.1
MT680236.1
MT520236.1
MT520439.1
MT520325.1
MT520469.1
MT520375.1
MT520304.1
MT520308.1
MT520320.1
MT520397.1
MT520258.1
MT520484.1
MT520172.1
MT520181.1
MT450906.1
MT520328.1
MT520192.1
MT520316.1
MT520459.1
MT739460.1
MT757039.1
MT739470.1
MT520191.1
MT520446.1
MT520428.1
MT520352.1
MT520424.1
MT520310.1
MT520370.1
MT520367.1
MT520401.1
MT520327.1
MT520176.1
MT520385.1
MT520238.1
MT520210.1
MT520517.1
MT520260.1
MT520350.1
MT520287.1
MT520488.1
MT520323.1
MT520199.1
MT520386.1
MT520509.1
MT520422.1
MT520178.1
MT520471.1
MT520409.1
MT450900.1
MT757025.1
MT370937.1
MT322402.1
MT703677.1
MT750373.1
MT750451.1
MT630424.1
MT630430.1
MT630429.1
MT520264.1
MT745650.1
MT350250.1
MT772090.1
MT683386.1
MT451885.1
MT742783.1
MT745584.1
MT745767.1
MT745836.1
MT499219.1
MT520376.1
MT326089.1
MT683388.1
MT683407.1
MT755896.1
MT772509.1
MT750370.1
MT750452.1
MT757110.1
MT750418.1
MT750396.1
MT750457.1
MT750458.1
MT079843.1
MT322411.1
MT079844.1
MT079849.1
MT079852.1
MT539174.1
MT576034.1
MT740923.1
MT635409.1
MT372480.1
MT372481.1
MT509657.1
MT451880.1
MT451889.1
MT517436.1
MT517437.1
MT123292.2
MT240479
MT019530.1
MT044258.1
MT159716.2
MT500122
MT755973.1
MT750491.1
MT750395.1
MT745676.1
MT263433.1
MT358735.1
MT704120.1
MT745655.1
MT879619
MT079850.1
MT079846.1
MT344950.1
MT262993
